# Supplementary material for: The Impact of Haplotypes of the FTO Gene, Lifestyle, and Dietary Patterns on BMI and Metabolic Syndrome in Polish Young Adult Men
Source: Nutrients. 2024 May 25;16(11):1615. doi: 10.3390/nu16111615 (PMC11174437; doi:10.3390/nu16111615)
Supplement: Supplementary file 1 [file nutrients-16-01615-s001.zip]

Archive with 1 entries (1 files):
- nutrients-2997169-supplementary.pdf
